# Supplementary material for: Copper and PFOS Co-Exposure Induces Synergistic Neurotoxicity via ROS-Mediated Mitophagy in C. elegans
Source: Toxics. 2026 May 27;14(6):469. doi: 10.3390/toxics14060469 (PMC13306770; doi:10.3390/toxics14060469)
Supplement: Supplementary file 1 [file toxics-14-00469-s001.zip]

Archive with 1 entries (1 files):
- toxics-4298801-supplementary.pdf
